# Supplementary material for: Tobacco Root Endophytic Arthrobacter Harbors Genomic Features Enabling the Catabolism of Host-Specific Plant Specialized Metabolites
Source: mBio. 2021 May 28;12(3):e00846-21. doi: 10.1128/mBio.00846-21 (PMC8262997; doi:10.1128/mBio.00846-21)
Supplement: DATA SET S2 [file mbio.00846-21-sd002.xlsx]

## Sheet: Data_Files_S2_A
Isolation name	Isolation medium	Sublineage
NtRootA1	M408	A
NtRootA2	M408	A
NtRootA4	M408	A
NtRootA5	M408	A
NtRootA6	M408	A
NtRootA7	M408	A
NtRootA8	M408	A
NtRootA9	M408	B
NtRootA10	M408	A
NtRootA14	M408	A
NtRootA16	M408	A
NtRootA17	M408	A
NtRootA18	M408	A
NtRootA20	M408	A
NtRootA26	M408	A
NtRootA28	M408	A
NtRootA31	M408	A
NtRootA32	M408	A
NtRootA37	M408	A
NtRootA38	M408	A
NtRootA40	M408	A
NtRootA42	M408	A
NtRootA45	M408	A
NtRootA46	M408	A
NtRootB1	M715	A
NtRootB2	M715	A
NtRootB3	M715	A
NtRootB4	M715	A
NtRootB5	M715	A
NtRootB6	M715	A
NtRootB7	M715	A
NtRootB8	M715	A
NtRootB9	M715	A
NtRootB11	M715	A
NtRootB12	M715	A
NtRootB13	M715	A
NtRootB14	M715	A
NtRootB16	M715	A
NtRootB17	M715	A
NtRootB18	M715	A
NtRootB20	M715	A
NtRootB21	M715	A
NtRootB22	M715	A
NtRootB23	M715	A
NtRootB26	M715	A
NtRootB27	M715	A
NtRootB31	M715	A
NtRootB34	M715	A
NtRootB46	M715	B
NtRootC7	TYG	A
NtRootC12	TYG	A
NtRootC23	TYG	A
NtRootC25	TYG	A
NtRootC26	TYG	A
NtRootC27	TYG	A
NtRootC28	TYG	A
NtRootC30	TYG	A
NtRootC31	TYG	A
NtRootC32	TYG	A
NtRootC33	TYG	A
NtRootC35	TYG	A
NtRootC36	TYG	A
NtRootC37	TYG	A
NtRootC38	TYG	A
NtRootC39	TYG	A
NtRootC40	TYG	A
NtRootC42	TYG	A
NtRootC43	TYG	A
NtRootC44	TYG	A
NtRootC45	TYG	A
NtRootC46	TYG	A
NtRootD3	YEM	A
NtRootD4	YEM	A
NtRootD5	YEM	A
NtRootD6	YEM	A
NtRootD7	YEM	A
NtRootD8	YEM	A
NtRootD9	YEM	A
NtRootD10	YEM	A
NtRootD11	YEM	A
NtRootD12	YEM	A
NtRootD15	YEM	A
NtRootD16	YEM	A
NtRootD17	YEM	A
NtRootD18	YEM	A
NtRootD19	YEM	A
NtRootD20	YEM	A
NtRootD22	YEM	A
NtRootD23	YEM	A
NtRootD26	YEM	A
NtRootD36	YEM	A
NtRootD37	YEM	A
NtRootD38	YEM	A
NtRootD43	YEM	A
NtRootD44	YEM	A

## Sheet: Data_Files_S2_B
Isolation name	Isolation medium	Sublineage
StoSoilA2	M408	A
StoSoilB2	M715	A
StoSoilB3	M715	A
StoSoilB5	M715	A
StoSoilB9	M715	B
StoSoilB10	M715	A
StoSoilB13	M715	A
StoSoilB14	M715	A
StoSoilB19	M715	B
StoSoilB20	M715	A
StoSoilB22	M715	A

## Sheet: Data_Files_S2_C
Isolation name	Isolation medium	Sublineage
NicSoilB2	M715	B
NicSoilB4	M715	B
NicSoilB8	M715	A
NicSoilB11	M715	B
NicSoilB15	M715	B
NicSoilB16	M715	B
NicSoilB18	M715	B
NicSoilB19	M715	B
NicSoilB23	M715	B
NicSoilB24	M715	B
NicSoilC5	TYG	B
NicSoilC12	TYG	B
NicSoilC13	TYG	B
NicSoilE1	MS+nicotine	A
NicSoilE2	MS+nicotine	A
NicSoilE3	MS+nicotine	A
NicSoilE4	MS+nicotine	A
NicSoilE5	MS+nicotine	A
NicSoilE6	MS+nicotine	A
NicSoilE7	MS+nicotine	A
NicSoilE8	MS+nicotine	A
NicSoilE9	MS+nicotine	B
NicSoilE11	MS+nicotine	A
NicSoilE12	MS+nicotine	A
NicSoilE19	MS+nicotine	B

## Sheet: Data_Files_S2_D
Isolation name	Isolation medium	Sublineage
DualSoilB13	M715	A
DualSoilC19	TYG	A
DualSoilC26	TYG	A
DualSoilC32	TYG	A
DualSoilC34	TYG	A
DualSoilC46	TYG	A

## Sheet: Data_Files_S2_E
Isolation name	Isolation medium	Sublineage
KUASB2	M715	B

## Sheet: Data_Files_S2_F
Strain	Isolation source	Total Length (bp)	No. of Sequences	GC Content (%)	N50	Gap Ratio (%)	No. of predicted ORF	No. of OG	No. of KO	No. of rRNA	No. of tRNA	No. of CRISPRS	Coding Ratio (%)
NicSoil A12	Nicotine-treated soil	4047256	21	0.668	802615	0	3762	3823	276	15	41	0	0.872
NicSoil A5	Nicotine-treated soil	4691366	1	0.661	4691366	0	4284	3666	935	21	56	0	0.896
NicSoil B11	Nicotine-treated soil	4653565	3	0.658	4406092	0	4259	4217	1825	15	57	0	0.894
NicSoil B4	Nicotine-treated soil	4035286	2	0.67	3973296	0	3642	4209	1475	15	53	1	0.89
NicSoil B8	Nicotine-treated soil	5171632	2	0.667	4926918	0	4639	3594	993	15	58	0	0.87
NicSoil E8	Nicotine-treated soil	5171632	2	0.667	4926918	0	4271	4483	1868	15	58	0	0.87
NtRoot A1	N. tabacum root	5279883	1	0.619	5279883	0	4804	4215	1410	18	57	0	0.892
NtRoot A2	N. tabacum root	4585189	3	0.631	4386165	0	4236	4701	1098	18	55	1	0.898
NtRoot A4	N. tabacum root	4546719	2	0.631	4386159	0	4199	4228	1150	18	55	1	0.898
NtRoot A9	N. tabacum root	4177067	1	0.672	4177067	0	3783	4198	1450	15	52	2	0.903
NtRoot C45	N. tabacum root	4546722	2	0.631	4386162	0	4198	3755	1096	18	55	1	0.898
NtRoot C7	N. tabacum root	4546721	2	0.631	4386162	0	4197	4197	1096	18	55	1	0.898
NtRoot D5	N. tabacum root	4546721	2	0.631	4386162	0	4198	4196	1096	18	55	1	0.898
StoSoil A2	Santhopine-treated soil	4934451	1	0.62	4934451	0	4500	4428	1448	18	57	0	0.891
StoSoil B13	Santhopine-treated soil	4956288	3	0.62	2604927	0	4907	4707	1445	21	55	0	0.885
StoSoil B19	Santhopine-treated soil	4370703	1	0.661	4370703	0	3972	3966	1814	15	55	0	0.902
StoSoil B20	Santhopine-treated soil	4784108	1	0.627	4784108	0	4355	4324	1652	18	58	0	0.896
StoSoil B22	Santhopine-treated soil	4554426	1	0.62	4554426	0	4181	4110	1518	18	58	0	0.897
StoSoil B3	Santhopine-treated soil	4679364	2	0.631	4493923	0	4309	4281	1083	18	55	0	0.899
StoSoil B5	Santhopine-treated soil	5299525	1	0.619	5299525	0	4808	4672	1637	21	58	0	0.89

## Sheet: Data_Files_S2_G
Genome name	Source	Clasification
NtRootA1	Tobacco endosphere	Plant
NtRootA2	Tobacco endosphere	Plant
NtRootA4	Tobacco endosphere	Plant
NtRootC45	Tobacco endosphere	Plant
NtRootC7	Tobacco endosphere	Plant
NtRootD5	Tobacco endosphere	Plant
NtRootA9	Tobacco endosphere	Plant
StoSoilA2	Santhopine-treated soil	Soil
StoSoilB3	Santhopine-treated soil	Soil
StoSoilB5	Santhopine-treated soil	Soil
StoSoilB13	Santhopine-treated soil	Soil
StoSoilB19	Santhopine-treated soil	Soil
StoSoilB20	Santhopine-treated soil	Soil
StoSoilB22	Santhopine-treated soil	Soil
NicSoilA5	Nicotine-treated soil	Soil
NicSoilA12	Nicotine-treated soil	Soil
NicSoilB8	Nicotine-treated soil	Soil
NicSoilB11	Nicotine-treated soil	Soil
NicSoilB4	Nicotine-treated soil	Soil
NicSoilE8	Nicotine-treated soil	Soil
Chlamy23	Chlamydomonas	Plant
Chlamy70	Chlamydomonas	Plant
Chlamy113	Chlamydomonas	Plant
Chlamy115	Chlamydomonas	Plant
LjRoot13	Lotus japonicus root	Plant
LjRoot14	Lotus japonicus root	Plant
LjRoot57	Lotus japonicus root	Plant
LjRoot78	Lotus japonicus root	Plant
LjRoot283	Lotus japonicus root	Plant
Arthrobacter albus DNF00011	Homo Sapien Vagina	Other
Arthrobacter alpinus DSM 22274	alpine soil, north slope, 2300 m above sea level	Soil
Arthrobacter arilaitensis re117, CIP 108037	Reblochon cheese in France in 1998	Other
Arthrobacter aurescens TC1	Atrazine-contaminated soil in South Dakota	Soil
Arthrobacter castelli DSM 16402	Rosy biofilm overgrowing a mural painting in the Saint-Catherine chapel	Other
Arthrobacter chlorophenolicus A6	Soil at Fort Collins Colorado	Soil
Arthrobacter chlorophenolicus DSM 12829	soil	Soil
Arthrobacter crystallopoietes BAB-32	rhizospheric soil of Syzygium cumini, Gandhinagar, Gujarat, India	Plant
Arthrobacter crystallopoietes DSM 20117	soil	Soil
Arthrobacter enclensis NIO-1008	marine sediment sample collected from Chorao Island, Goa, India	Other
Arthrobacter equi DSM 23395	genital swab from a horse	Other
Arthrobacter gangotriensis Lz1y	penguin rookery sediment sample collected in Antarctica, near the Indian station Dakshin Gangotri	Other
Arthrobacter globiformis NBRC 12137	soil	Soil
Arthrobacter mysorens DSM 12798	sawage	Other
Arthrobacter nicotinovorans 231Sha2.1M6	Arabidopsis thaliana root	Plant
Arthrobacter nicotinovorans 254MFSha2.1	Arabidopsis thaliana root	Plant
Arthrobacter nicotinovorans 26Cvi1.1E	Arabidopsis thaliana root	Plant
Arthrobacter nitroguajacolicus Rue61a	sludge of the biological wastewater treatment plant of a coal tar refinery in Castrop-Rauxel, Germany	Other
Arthrobacter phenanthrenivorans Sphe3	Creosote polluted soil at Perivleptos (Epirus, Greece)	Soil
Arthrobacter sanguinis DSM 21259	Human blood	Other
Arthrobacter sp. 131MFCol6.1	Arabidopsis thaliana root	Plant
Arthrobacter sp. 135MFCol5.1	Arabidopsis thaliana root	Plant
Arthrobacter sp. 161MFSha2.1	Arabidopsis thaliana root	Plant
Arthrobacter sp. 162MFSha1.1	Arabidopsis thaliana root	Plant
Arthrobacter sp. 31Cvi3.1E	Arabidopsis thaliana root	Plant
Arthrobacter sp. 31Y	Lake Washington	Other
Arthrobacter sp. 35/47	Sediment from Hatherton, Darwin Mountains, Antarctica	Other
Arthrobacter sp. 35W	Lake Washington	Other
Arthrobacter sp. 49Tsu3.1M3	Arabidopsis thaliana root	Plant
Arthrobacter sp. 9MFCol3.1	Arabidopsis thaliana root	Plant
Arthrobacter sp. AK-YN10	agricultural soil	Soil
Arthrobacter sp. Br18	Sediment from Hatherton, Darwin Mountains, Antarctica	Other
Arthrobacter sp. CAL618	Haliclonissa verrucosa	Other
Arthrobacter sp. CF158	Poplar tree (Populus deltoides)	Plant
Arthrobacter sp. CL63Tsu	Arabidopsis thaliana root	Plant
Arthrobacter sp. FB24	Chromate and xylene enriched soil	Soil
Arthrobacter sp. H14	Sediment from Hatherton, Darwin Mountains, Antarctica	Other
Arthrobacter sp. H20	Sediment from Hatherton, Darwin Mountains, Antarctica	Other
Arthrobacter sp. H41	Soil from Hatherton, Darwin Mountains, Antarctica	Soil
Arthrobacter sp. H5	Sediment from Hatherton, Darwin Mountains, Antarctica	Other
Arthrobacter sp. I3	Sediment from Hatherton, Darwin Mountains, Antarctica	Other
Arthrobacter sp. L77	soil, India	Soil
Arthrobacter sp. Leaf137	Arabidopsis thaliana leaf	Plant
Arthrobacter sp. Leaf141	Arabidopsis thaliana leaf	Plant
Arthrobacter sp. Leaf145	Arabidopsis thaliana leaf	Plant
Arthrobacter sp. Leaf234	Arabidopsis thaliana leaf	Plant
Arthrobacter sp. Leaf337	Arabidopsis thaliana leaf	Plant
Arthrobacter sp. Leaf69	Arabidopsis thaliana leaf	Plant
Arthrobacter sp. M2012083	Tobacco waste	Other
Arthrobacter sp. MA-N2	Lake Washington	Other
Arthrobacter sp. OK362	Poplar tree (Populus trichocarpa)	Plant
Arthrobacter sp. OK909	Poplar tree (Populus trichocarpa)	Plant
Arthrobacter sp. OV118	Poplar tree (Populus trichocarpa)	Plant
Arthrobacter sp. OV407	Poplar tree (Populus trichocarpa)	Plant
Arthrobacter sp. PAO19	Maize rhizosphere soil	Plant
Arthrobacter sp. SJCon	pesticide contaminated site	Soil
Arthrobacter sp. Soil736	Soil	Soil
Arthrobacter sp. Soil761	Soil	Soil
Arthrobacter sp. Soil762	Soil	Soil
Arthrobacter sp. Soil763	Soil	Soil
Arthrobacter sp. Soil764	Soil	Soil
Arthrobacter sp. Soil782	Soil	Soil
Arthrobacter sp. TB 23	Porifera	Other
Arthrobacter sp. TB 26	Animal	Other
Arthrobacter sp. UNC362MFTsu5.1	Arabidopsis thaliana root	Plant
Arthrobacter sp. UNCCL28	Arabidopsis thaliana root	Plant
Arthrobacter sp. W1	activated sludge	Other
Arthrobacter sp. YC-RL1	petroleum-contaminated soil	Soil
Arthrobacter sp. YR096	Poplar tree (Populus deltoides)	Plant
Arthrobacter woluwensis DSM 10495	blood culture	Other
